# Supplementary material for: Involvement of JNK signaling in Aspergillus fumigatus-induced inflammatory factors release in bronchial epithelial cells
Source: Sci Rep. 2023 Jan 23;13:1293. doi: 10.1038/s41598-023-28567-3 (PMC9871034; doi:10.1038/s41598-023-28567-3)
Supplement: Supplementary file 1 — Supplementary Tables. [file 41598_2023_28567_MOESM1_ESM.xlsx]

## Sheet: Supplementary Information-Table
Supplementary Information -Table S1-S2
Involvement of JNK signaling in Aspergillus fumigatus-induced inflammatory factors release in bronchial epithelial cells
Xiao Cui, Fangyan Chen, Jingya Zhao, Dingchen Li, Mandong Hu, Xue Chen, Yulin Zhang, Li Han
Table S1 - Quantitative results for samples
Table S2 - Quantitative results for efficiency values of each primer

## Sheet: Table S1
Table S1 - Quantitative results for samples
Gene Name	Treatment	Cq	Cq Mean	Cq Error	Dye
DUSP1	control	22.55	22.45	0.13	SYBR
DUSP1	control	22.3	22.45	0.13	SYBR
DUSP1	control	22.51	22.45	0.13	SYBR
DUSP1	conidia	22.28	22.32	0.18	SYBR
DUSP1	conidia	22.16	22.32	0.18	SYBR
DUSP1	conidia	22.52	22.32	0.18	SYBR
DUSP2	control	22.11	22.37	0.29	SYBR
DUSP2	control	22.31	22.37	0.29	SYBR
DUSP2	control	22.69	22.37	0.29	SYBR
DUSP2	conidia	21.92	22.19	0.43	SYBR
DUSP2	conidia	22.69	22.19	0.43	SYBR
DUSP2	conidia	21.97	22.19	0.43	SYBR
DUSP4	control	23.67	23.63	0.19	SYBR
DUSP4	control	23.79	23.63	0.19	SYBR
DUSP4	control	23.42	23.63	0.19	SYBR
DUSP4	conidia	23.83	23.55	0.35	SYBR
DUSP4	conidia	23.67	23.55	0.35	SYBR
DUSP4	conidia	23.16	23.55	0.35	SYBR
DUSP5	control	22.17	22.21	0.04	SYBR
DUSP5	control	22.22	22.21	0.04	SYBR
DUSP5	control	22.24	22.21	0.04	SYBR
DUSP5	conidia	22.55	22.43	0.28	SYBR
DUSP5	conidia	22.62	22.43	0.28	SYBR
DUSP5	conidia	22.11	22.43	0.28	SYBR
DUSP6	control	21.53	22.09	0.49	SYBR
DUSP6	control	22.3	22.09	0.49	SYBR
DUSP6	control	22.44	22.09	0.49	SYBR
DUSP6	conidia	21.66	21.77	0.27	SYBR
DUSP6	conidia	21.57	21.77	0.27	SYBR
DUSP6	conidia	22.07	21.77	0.27	SYBR
DUSP7	control	20.3	20.46	0.45	SYBR
DUSP7	control	20.11	20.46	0.45	SYBR
DUSP7	control	20.96	20.46	0.45	SYBR
DUSP7	conidia	21.06	20.99	0.37	SYBR
DUSP7	conidia	20.59	20.99	0.37	SYBR
DUSP7	conidia	21.31	20.99	0.37	SYBR
DUSP8	control	22.64	22.82	0.32	SYBR
DUSP8	control	23.19	22.82	0.32	SYBR
DUSP8	control	22.64	22.82	0.32	SYBR
DUSP8	conidia	23.28	23.21	0.1	SYBR
DUSP8	conidia	23.09	23.21	0.1	SYBR
DUSP8	conidia	23.25	23.21	0.1	SYBR
DUSP9	control	29.31	29.71	0.37	SYBR
DUSP9	control	30.05	29.71	0.37	SYBR
DUSP9	control	29.77	29.71	0.37	SYBR
DUSP9	conidia	29.5	29.26	0.38	SYBR
DUSP9	conidia	29.45	29.26	0.38	SYBR
DUSP9	conidia	28.82	29.26	0.38	SYBR
DUSP10	control	21.23	21.5	0.24	SYBR
DUSP10	control	21.65	21.5	0.24	SYBR
DUSP10	control	21.63	21.5	0.24	SYBR
DUSP10	conidia	23.75	23.49	0.22	SYBR
DUSP10	conidia	23.36	23.49	0.22	SYBR
DUSP10	conidia	23.37	23.49	0.22	SYBR
DUSP16	control	23.54	23.55	0.08	SYBR
DUSP16	control	23.47	23.55	0.08	SYBR
DUSP16	control	23.63	23.55	0.08	SYBR
DUSP16	conidia	23.15	23.08	0.07	SYBR
DUSP16	conidia	23.08	23.08	0.07	SYBR
DUSP16	conidia	23.01	23.08	0.07	SYBR
GAPDH	control	15.47	15.45	0.05	SYBR
GAPDH	control	15.49	15.45	0.05	SYBR
GAPDH	control	15.4	15.45	0.05	SYBR
GAPDH	conidia	15.9	15.71	0.16	SYBR
GAPDH	conidia	15.6	15.71	0.16	SYBR
GAPDH	conidia	15.64	15.71	0.16	SYBR

## Sheet: Table S2
Table S2 - Quantitative results for efficiency values of each primer
Gene Name	Multiple of dilution	Log starting quantity	Cq	Cq Mean	Cq Error	Dye
GAPDH	1	2.79588	17.55	17.32	0.32	SYBR
GAPDH	1	2.79588	16.95	17.32	0.32	SYBR
GAPDH	1	2.79588	17.46	17.32	0.32	SYBR
GAPDH	5	2.09691	19.28	19.38	0.13	SYBR
GAPDH	5	2.09691	19.33	19.38	0.13	SYBR
GAPDH	5	2.09691	19.54	19.38	0.13	SYBR
GAPDH	25	1.39794	22.01	21.69	0.42	SYBR
GAPDH	25	1.39794	21.85	21.69	0.42	SYBR
GAPDH	25	1.39794	21.21	21.69	0.42	SYBR
GAPDH	125	0.69897	24.2	23.89	0.29	SYBR
GAPDH	125	0.69897	23.85	23.89	0.29	SYBR
GAPDH	125	0.69897	23.62	23.89	0.29	SYBR
GAPDH	625	0	26.45	26.24	0.19	SYBR
GAPDH	625	0	26.08	26.24	0.19	SYBR
GAPDH	625	0	26.19	26.24	0.19	SYBR
DUSP1	1	2.79588	23.52	23.26	0.34	SYBR
DUSP1	1	2.79588	22.87	23.26	0.34	SYBR
DUSP1	1	2.79588	23.38	23.26	0.34	SYBR
DUSP1	5	2.09691	25.46	25.45	0.2	SYBR
DUSP1	5	2.09691	25.64	25.45	0.2	SYBR
DUSP1	5	2.09691	25.24	25.45	0.2	SYBR
DUSP1	25	1.39794	27.27	27.47	0.42	SYBR
DUSP1	25	1.39794	27.19	27.47	0.42	SYBR
DUSP1	25	1.39794	27.95	27.47	0.42	SYBR
DUSP1	125	0.69897	29.27	29.54	0.32	SYBR
DUSP1	125	0.69897	29.46	29.54	0.32	SYBR
DUSP1	125	0.69897	29.89	29.54	0.32	SYBR
DUSP1	625	0	32.79	32.32	0.41	SYBR
DUSP1	625	0	32.12	32.32	0.41	SYBR
DUSP1	625	0	32.05	32.32	0.41	SYBR
DUSP2	1	2.79588	21.8	21.75	0.13	SYBR
DUSP2	1	2.79588	21.85	21.75	0.13	SYBR
DUSP2	1	2.79588	21.6	21.75	0.13	SYBR
DUSP2	5	2.09691	23.77	23.59	0.25	SYBR
DUSP2	5	2.09691	23.3	23.59	0.25	SYBR
DUSP2	5	2.09691	23.7	23.59	0.25	SYBR
DUSP2	25	1.39794	26.22	26.28	0.16	SYBR
DUSP2	25	1.39794	26.16	26.28	0.16	SYBR
DUSP2	25	1.39794	26.46	26.28	0.16	SYBR
DUSP2	125	0.69897	28.73	28.43	0.33	SYBR
DUSP2	125	0.69897	28.49	28.43	0.33	SYBR
DUSP2	125	0.69897	28.07	28.43	0.33	SYBR
DUSP2	625	0	29.93	30.21	0.31	SYBR
DUSP2	625	0	30.15	30.21	0.31	SYBR
DUSP2	625	0	30.55	30.21	0.31	SYBR
DUSP4	1	2.79588	21.45	21.64	0.17	SYBR
DUSP4	1	2.79588	21.79	21.64	0.17	SYBR
DUSP4	1	2.79588	21.67	21.64	0.17	SYBR
DUSP4	5	2.09691	23.26	23.62	0.35	SYBR
DUSP4	5	2.09691	23.64	23.62	0.35	SYBR
DUSP4	5	2.09691	23.96	23.62	0.35	SYBR
DUSP4	25	1.39794	25.58	25.72	0.13	SYBR
DUSP4	25	1.39794	25.84	25.72	0.13	SYBR
DUSP4	25	1.39794	25.74	25.72	0.13	SYBR
DUSP4	125	0.69897	28.21	27.96	0.23	SYBR
DUSP4	125	0.69897	27.92	27.96	0.23	SYBR
DUSP4	125	0.69897	27.75	27.96	0.23	SYBR
DUSP4	625	0	30.94	30.4	0.47	SYBR
DUSP4	625	0	30.18	30.4	0.47	SYBR
DUSP4	625	0	30.08	30.4	0.47	SYBR
DUSP5	1	2.79588	20.86	20.65	0.21	SYBR
DUSP5	1	2.79588	20.65	20.65	0.21	SYBR
DUSP5	1	2.79588	20.45	20.65	0.21	SYBR
DUSP5	5	2.09691	23.08	23.07	0.07	SYBR
DUSP5	5	2.09691	23.14	23.07	0.07	SYBR
DUSP5	5	2.09691	23	23.07	0.07	SYBR
DUSP5	25	1.39794	25.87	25.68	0.3	SYBR
DUSP5	25	1.39794	25.84	25.68	0.3	SYBR
DUSP5	25	1.39794	25.34	25.68	0.3	SYBR
DUSP5	125	0.69897	27.78	28.12	0.29	SYBR
DUSP5	125	0.69897	28.29	28.12	0.29	SYBR
DUSP5	125	0.69897	28.3	28.12	0.29	SYBR
DUSP5	625	0	30.92	30.78	0.24	SYBR
DUSP5	625	0	30.5	30.78	0.24	SYBR
DUSP5	625	0	30.92	30.78	0.24	SYBR
DUSP6	1	2.79588	21.32	21.44	0.15	SYBR
DUSP6	1	2.79588	21.61	21.44	0.15	SYBR
DUSP6	1	2.79588	21.39	21.44	0.15	SYBR
DUSP6	5	2.09691	23.58	23.34	0.23	SYBR
DUSP6	5	2.09691	23.12	23.34	0.23	SYBR
DUSP6	5	2.09691	23.31	23.34	0.23	SYBR
DUSP6	25	1.39794	24.88	25.26	0.35	SYBR
DUSP6	25	1.39794	25.58	25.26	0.35	SYBR
DUSP6	25	1.39794	25.32	25.26	0.35	SYBR
DUSP6	125	0.69897	28.02	27.74	0.26	SYBR
DUSP6	125	0.69897	27.68	27.74	0.26	SYBR
DUSP6	125	0.69897	27.52	27.74	0.26	SYBR
DUSP6	625	0	30.04	30.28	0.3	SYBR
DUSP6	625	0	30.18	30.28	0.3	SYBR
DUSP6	625	0	30.62	30.28	0.3	SYBR
DUSP7	1	2.79588	20.57	20.62	0.05	SYBR
DUSP7	1	2.79588	20.63	20.62	0.05	SYBR
DUSP7	1	2.79588	20.67	20.62	0.05	SYBR
DUSP7	5	2.09691	22.81	22.98	0.15	SYBR
DUSP7	5	2.09691	23.08	22.98	0.15	SYBR
DUSP7	5	2.09691	23.04	22.98	0.15	SYBR
DUSP7	25	1.39794	25.6	25.42	0.35	SYBR
DUSP7	25	1.39794	25.02	25.42	0.35	SYBR
DUSP7	25	1.39794	25.64	25.42	0.35	SYBR
DUSP7	125	0.69897	26.82	26.88	0.05	SYBR
DUSP7	125	0.69897	26.91	26.88	0.05	SYBR
DUSP7	125	0.69897	26.9	26.88	0.05	SYBR
DUSP7	625	0	29.04	29.45	0.38	SYBR
DUSP7	625	0	29.79	29.45	0.38	SYBR
DUSP7	625	0	29.53	29.45	0.38	SYBR
DUSP8	1	2.79588	21.17	21.1	0.09	SYBR
DUSP8	1	2.79588	21.13	21.1	0.09	SYBR
DUSP8	1	2.79588	20.99	21.1	0.09	SYBR
DUSP8	5	2.09691	23.31	23.1	0.18	SYBR
DUSP8	5	2.09691	22.99	23.1	0.18	SYBR
DUSP8	5	2.09691	23.01	23.1	0.18	SYBR
DUSP8	25	1.39794	25.95	25.55	0.47	SYBR
DUSP8	25	1.39794	25.67	25.55	0.47	SYBR
DUSP8	25	1.39794	25.03	25.55	0.47	SYBR
DUSP8	125	0.69897	26.85	27.05	0.45	SYBR
DUSP8	125	0.69897	26.74	27.05	0.45	SYBR
DUSP8	125	0.69897	27.56	27.05	0.45	SYBR
DUSP8	625	0	29.9	29.64	0.42	SYBR
DUSP8	625	0	29.15	29.64	0.42	SYBR
DUSP8	625	0	29.87	29.64	0.42	SYBR
DUSP9	1	2.79588	27.06	27.09	0.38	SYBR
DUSP9	1	2.79588	27.48	27.09	0.38	SYBR
DUSP9	1	2.79588	26.72	27.09	0.38	SYBR
DUSP9	5	2.09691	30.34	30.05	0.46	SYBR
DUSP9	5	2.09691	29.52	30.05	0.46	SYBR
DUSP9	5	2.09691	30.28	30.05	0.46	SYBR
DUSP9	25	1.39794	32.39	32.4	0.21	SYBR
DUSP9	25	1.39794	32.2	32.4	0.21	SYBR
DUSP9	25	1.39794	32.61	32.4	0.21	SYBR
DUSP9	125	0.69897	35.22	35.04	0.16	SYBR
DUSP9	125	0.69897	34.91	35.04	0.16	SYBR
DUSP9	125	0.69897	34.99	35.04	0.16	SYBR
DUSP9	625	0	37.04	37.2	0.29	SYBR
DUSP9	625	0	37.03	37.2	0.29	SYBR
DUSP9	625	0	37.53	37.2	0.29	SYBR
DUSP10	1	2.79588	21.75	21.7	0.13	SYBR
DUSP10	1	2.79588	21.8	21.7	0.13	SYBR
DUSP10	1	2.79588	21.56	21.7	0.13	SYBR
DUSP10	5	2.09691	23.72	23.56	0.22	SYBR
DUSP10	5	2.09691	23.31	23.56	0.22	SYBR
DUSP10	5	2.09691	23.65	23.56	0.22	SYBR
DUSP10	25	1.39794	26.25	26.29	0.29	SYBR
DUSP10	25	1.39794	26.02	26.29	0.29	SYBR
DUSP10	25	1.39794	26.6	26.29	0.29	SYBR
DUSP10	125	0.69897	29.54	29.04	0.47	SYBR
DUSP10	125	0.69897	28.97	29.04	0.47	SYBR
DUSP10	125	0.69897	28.61	29.04	0.47	SYBR
DUSP10	625	0	30.8	31.2	0.45	SYBR
DUSP10	625	0	31.11	31.2	0.45	SYBR
DUSP10	625	0	31.69	31.2	0.45	SYBR
DUSP16	1	2.79588	21.48	21.86	0.36	SYBR
DUSP16	1	2.79588	21.93	21.86	0.36	SYBR
DUSP16	1	2.79588	22.18	21.86	0.36	SYBR
DUSP16	5	2.09691	23.85	23.76	0.13	SYBR
DUSP16	5	2.09691	23.82	23.76	0.13	SYBR
DUSP16	5	2.09691	23.61	23.76	0.13	SYBR
DUSP16	25	1.39794	26.7	26.49	0.36	SYBR
DUSP16	25	1.39794	26.07	26.49	0.36	SYBR
DUSP16	25	1.39794	26.7	26.49	0.36	SYBR
DUSP16	125	0.69897	28.89	28.44	0.39	SYBR
DUSP16	125	0.69897	28.21	28.44	0.39	SYBR
DUSP16	125	0.69897	28.22	28.44	0.39	SYBR
DUSP16	625	0	30.71	30.98	0.24	SYBR
DUSP16	625	0	31.07	30.98	0.24	SYBR
DUSP16	625	0	31.16	30.98	0.24	SYBR
